# Supplementary material for: Development and validation of a survival nomogram and calculator for male patients with metastatic castration-resistant prostate cancer treated with abiraterone acetate and/or enzalutamide
Source: BMC Cancer. 2023 Mar 7;23:214. doi: 10.1186/s12885-023-10700-0 (PMC9990312; doi:10.1186/s12885-023-10700-0)
Supplement: Supplementary file 3 — Additional file 3: Supplementary file 1. [file 12885_2023_10700_MOESM3_ESM.xlsx]

## Sheet: Sheet1
Variables	Input		A formula
Initial PSA level (ng/mL)	59		-0.273113
Intial stage (M0 or M1)	1		0.137402	Please input 0 for M0 or 1 for M1
Gleason score (8–10/6–7)	1		-0.0439964	Please input 0 for GS 6–7 or 1 for GS 8–10
Time to CRPC (months)	3		-0.312619
Chemotherapy (yes or no)	1		0.519591	Please input 0 for pre-chemotherapy or 1 for post-chemotherapy
Age at baseline (years)	73		0.849129
PSA levels at baseline (ng/mL)	33.3		0.555068
ALP level at baseline (IU/L)	229		1.45744
LDH level at baseline (IU/L)	218		5.80591
	Output		A formula
1 -Year survival probability	0.552627		8.69482
2 -Year survival probability	0.173145
